# Supplementary material for: NF90–NF45 is essential for β cell compensation under obesity-inducing metabolic stress through suppression of p53 signaling pathway
Source: Sci Rep. 2022 May 25;12:8837. doi: 10.1038/s41598-022-12600-y (PMC9132887; doi:10.1038/s41598-022-12600-y)
Supplement: Supplementary file 8 — Supplementary Table S1. [file 41598_2022_12600_MOESM8_ESM.xlsx]

## Sheet: Sheet1
Lai et al. Supplemental Table 1
Primer for qPCR
Primer Name	Forward Primer (5'-3')	Reverse Primer (5'-3')
Cdkn1	TGGAGGGCAACTTCGTCTG	TCTGCGCTTGGAGTGATAGA
Pidd1	CCTGCCACGGAACAAGGTA	CAGTCTGGACGGTCTGCATC
Zmat3	GCTCCGACCGACTTTTGACA	GGAGTCTTCAAACCGGAACC
Casp3	GCTTGGAACGGTACGCTAA	CCAGAGTCCACTGACTTGCT
Ccng1	GCCTTTCAATTTCTGCAGCTCT	CAGCACAGAAGGCTTTGCC
NF90	CTGGACAAGGTGGCTGACA	GGGGATCGTTGACTGATAGC
HPRT	GTGGCCCTCTGTGTGCTGAA	TTATGTCCCCCGTTGACTGGTC
Primer for Genotyping
Primer Name	Primer Sequence (5'-3')
NF45 loxp F1	TGTATTTCTTGTTATGGAAA
NF45 loxp R1	GAAGAGAATGCTACCAGTGGGT
NF45 loxp F2	ATGCTGTATTAATAAATGAT
NF45 loxp R2	GTGAGTGCAGCTTTCGACAC
siRNAs oligos for knockdown assays
Oligo Name	Sequence (5'-3')
si-mNF90-1 Top	CCUGAAGGCUGUCUCUGACUGGAUU (Assay ID: MSS205463)
si-mNF90-1 Bottom	AAUCCAGUCAGAGACAGCCUUCAGG (Assay ID: MSS205463)
si-mNF90-2 Top	CCAGUCUGUGGAUGAUGCUGCGAUU (Assay ID: MSS205464)
si-mNF90-2 Bottom	AAUCGCAGCAUCAUCCACAGACUGG (Assay ID: MSS205464)
si-mNF90-3 Top	GGAGUCAGAUGGGAAGCCAGCAAUA (Assay ID: MSS205465)
si-mNF90-3 Bottom	UAUUGCUGGCUUCCCAUCUGACUCC (Assay ID: MSS205465)
si-mNF45-1 Top	GAGAACGCUUCUCAGUCCACAGUUA (Assay ID: MSS228668)
si-mNF45-1 Bottom	UAACUGUGGACUGAGAAGCGUUCUC (Assay ID: MSS228668)
si-mNF45-2 Top	ACAAUGUGGCUGACCUGGUGGUAAU (Assay ID: MSS228669)
si-mNF45-2 Bottom	AUUACCACCAGGUCAGCCACAUUGU (Assay ID: MSS228669)
si-mNF45-3 Top	UGCUAAAGGACUUACGGAUUCGUUU (Assay ID: MSS228670)
si-mNF45-3 Bottom	AAACGAAUCCGUAAGUCCUUUAGCA (Assay ID: MSS228670)
sgRNAoligos and a lssODNA oligo for generation NF45 flox/flox mice
Oligo Name	Sequence (5'-3')
NF45 Promoter sgRNA-1	AACAAAGCCUCCGAUAGCAGGUUUUAGAGCUAUGCU
NF45 Intron1 sgRNA-2	CUGGUGUGCCUCACGAUCGUGUUUUAGAGCUAUGCU
a lssODNA shown in Fig. 2A	CATTGCCACTGCGCATTCGCTGAGGAAGCTTTTGTATTTCTTGTTATGGAAAGGAAAATTTAATTAGATTGTCAAAATTTTAAAAACAAAGCCTCCGATAGCTCGAGTCAATTCCGATCATATTCAATAACCCTTAATATAACTTCGTATAATGTATGCTATACGAAGTTATTAGGTCTGAAGAGGAGTTTACGTCCAGCCAAGCTCAGAGGATGGTTTCGATCCATCGACCTCTGGGTTATGGGCCCAGCACGCTTCCGCTGCGCCACTCTGCTACCCACTGGTAGCATTCTCTTCTTTTCCATAGAAGAGCTTACCATTCACCGCCTCAACTTCTGAACGCCCTCCGCTGTCAGTGGGGAAAATTGCCTTCATCCCTGTTATGTCTTCTTATTGGCT…
